# Supplementary material for: Transcriptomic analysis identifies novel candidates in cardiorenal pathology mediated by chronic peritoneal dialysis
Source: Sci Rep. 2023 Jun 21;13:10051. doi: 10.1038/s41598-023-36647-7 (PMC10284882; doi:10.1038/s41598-023-36647-7)
Supplement: Supplementary file 1 — Supplementary Information 1. [file 41598_2023_36647_MOESM1_ESM.xlsx]

## Sheet: Figure Summary
Supplementary File
Raw data for manuscipt figures
Transcriptomic Analysis Identifies Novel Candidates in Cardiorenal Pathology Mediated by Chronic Peritoneal Dialysis
Victoria L. Nasci1,2, Pengyuan Liu1, Amanda M. Marks1, Adaysha C. Williams1, Alison J. Kriegel1,3,4,5
1 Department of Physiology, Medical College of Wisconsin, Milwaukee, WI
2 Division of Nephrology and Hypertension, Vanderbilt University Medical Center, Nashville, TN
3 Cardiovascular Center, Medical College of Wisconsin, Milwaukee, WI
4 Department of Pediatrics, Medical College of Wisconsin, Milwaukee, WI
5 Center of Systems Molecular Medicine, Medical College of Wisconsin, Milwaukee, WI
Figures with raw data in this file (see tabs):
Figures 1B-1J
Figure 2A-2C
Figure 3A-3F
Figure 4A-4I
Figure 7A
Figures with raw data in GEO repository:
Figure 5 (See accession # GSE207524; https://www.ncbi.nlm.nih.gov/geo/)
Figure 6 (See accession # GSE207524; https://www.ncbi.nlm.nih.gov/geo/)

## Sheet: 1B
Figure 1B: Body Weight (g)
	Wk 0	Wk 6	Wk 7
Sham Ctrl.	311.2	394.7	408.7
	303.4	356.3	366.2
	305.4	367.6	378.1
	306.2	393.5	402.7
	306.1	357.2	362.8
	325.1	388	387.5
Sham PD	308.9	403.9	384.8
	318.2	413.4	390.9
	319.2	406.1	379.4
	311.8	378.7	347.3
	315.5	391.6	376.1
	303.6	382.5	313.4
	314.2	374.1	369.8
5/6Nx Ctrl.	316.7	379.3	393.3
	302.1	388.4	391.2
	319.7	402.5	406.8
	312.8	397.5	400.5
	310.5	407.9	400.1
	312.4	387.1	400.2
	325.4	382.9	397.7
5/6Nx PD	312	409.5	401.7
	312.8	401.9	384.3
	323.1	378.4	400.5
	323.4	378.3	391.4
	321.1	362.3	395.2
	318.7	382.1	407.5
	309.2	376.5	369.6

## Sheet: 1C
Figure 1C: 24 hr Urine Volume (mL)
	Wk 0	Wk 6	Wk 7
Sham Ctrl.	1	5	9
	10	4	20
	4	3	15
	6	6	7
	9	5	7
	10	8	5
Sham PD	5	9	20
	3	5	10
	7.5	5	10
	8	7.5	14
	5	10	5
	0.5	4	12
	10	5	13
5/6Nx Ctrl.	10	31	40
	7.5	17	27
	5	17	35
	14	25	30
	15	15	28
	15	21	25
	5	14	10
5/6Nx PD	13	24	25
	15	25	45
	5	13	24
	4.5	15	25
	5	13	30
	15	17	20
	15	25	22

## Sheet: 1D
Figure 1D: BUN (mg/dL)
Sham Ctrl.	Sham PD	5/6Nx Ctrl.	5/6Nx PD
17	13	*132	39
18	15	51	38
24	22	44	30
16	15	72	35
22	17	38	56
19	17	60	45
		47	43
		*value excluded, > mean plus 2x standard deviation

## Sheet: 1E
Figure 1E: Dialysate Urea (mg/dL)
Sham PD	5/6Nx PD	Dialysate
7.17857	7.27254	0.555889
7.12458	7.27854	1.10378
7.35453	6.56069
7.62647	6.84463
6.86463	7.20256
7.14257	7.07458

## Sheet: 1F
Figure 1F: Avg. Volume/Dwell (mL)
Sham PD	5/6Nx PD
10.14	11.468
10.98	11.68
10.58	11.32
12.42	12
12.32	11.44
10.6	12.6
11.82	10.78

## Sheet: 1G
Figure 1G: Mean 24 hr Food Intake (g)
Sham Ctrl.	Sham PD	5/6Nx Ctrl.	5/6Nx PD
18.34	10.78	20.34	18.08
14.61	12.46	17.28	14.77
16.44	12.62	20.5	16.96
17.2667	13.4667	16.64	14.86
16.3	7.75		13.98
15.8444	12.8667		13.9556

## Sheet: 1H
Figure 1H: Mean 24 hr Water Intake (g)
Sham Ctrl.	Sham PD	5/6Nx Ctrl.	5/6Nx PD
20.58	12.76	39.51	33.27
18.52	15.82	29.29	27.33
17.79	11.39	40.76	32.23
22.0222	10.1889	36.2	23.05
15.2778	14.225		32.91
20.9889	19.4444		30.7778

## Sheet: 1I
Figure 1I: Left Kidney as % of Body Weight
Sham Ctrl.	Sham PD	5/6Nx Ctrl.	5/6Nx PD
0.326401	0.261694	0.79761	0.458551
0.275806	0.271425	0.550102	0.495446
0.306268	0.287032	0.411996	0.423471
0.301465	0.375468	0.651436	0.375319
0.305954	0.300186	0.422894	0.542763
0.316129	0.445118	0.403548	0.503558
	0.278529	0.421172	0.441017

## Sheet: 1J
Figure 1J: Fibrosis %
	Sham Ctrl.	Sham PD	5/6Nx Ctrl.	5/6Nx PD
Cortex	0.572911	0.326284	0.924992	1.46054
	0.840969	0.61043	1.35694	1.32197
	0.759885	0.971937	0.689057	0.752987
	0.471222	0.76021	1.99697	0.785116
	0.496597	0.594869	1.32585	2.35389
	0.53918	0.587959	0.705107	0.892784
			0.940449	0.756285
Outer Medulla	0.639734	1.18342	1.47744	3.4525
	0.794205	0.435932	3.06928	2.72085
	1.12962	1.9983	1.48489	1.81801
	0.359685	0.564972	5.17619	3.1135
	0.611793	1.0359	0.798901	4.88471
	0.529278		1.22033	2.29129
			1.58408
Inner Medulla	0.930499	1.45422	2.95305	1.49778
	0.909689	1.1259	5.8058	1.99205
	0.916191	1.04627	4.70549	3.38464
	1.077	1.99576	3.33992	5.20838
	1.66217		1.03563	3.8548
	0.85486		1.05783

[truncated: 19 more sheets: 2A, 2B, 2C, 3A, 3B, 3C, 3D, 3E, 3F, 4A, 4B, 4C, 4D, 4E, 4F, 4G, 4H, 4I, 7A]
